# Supplementary material for: Imp interacts with Lin28 to regulate adult stem cell proliferation in the Drosophila intestine
Source: PLoS Genet. 2022 Sep 7;18(9):e1010385. doi: 10.1371/journal.pgen.1010385 (PMC9484684; doi:10.1371/journal.pgen.1010385)
Supplement: S1 Data — Dataset are organized for each graphs presented in the main figures and supplementary figures. (XLSX) [file pgen.1010385.s007.xlsx]

## Sheet: Figure 2
Figure 2A
	MARCM 19A			FRT19A.Imp7
days AHS	7	14	30	7	14	30
	13	14	20	1	1	2				AHS-7 control vs 30 control
	14	11	10	1	2	1				P value	<0.0001
	11	7	26	1	1	1				P value summary	****
	5	17	17	1	1	1				AHS7 Control vs AHS7 Imp7
	6	15	37	2	1	1				P value	<0.0001
	13	11	37	1	1	1				P value summary	****
	5	21	24	2	1	1
	9	7	19	1	1	2				AHS14 Control vs AHS 14 Imp7
	14	11	34	1	2	1				P value	<0.0001
	12	18	36	1	4	1				P value summary	****
	8	17	18	1	1	1
	8	14	19	4	3	1				AHS30 Control vs AHS30 Imp7
	12	21	10	3	2	2				P value	<0.0001
	12	17	28	1	1	1				P value summary	****
	16	11	16	2	1	2
	7	17	15		1	1				AHS7 Imp7 vs AHS30 Imp7
	9	16			2	2				P value	0.4206
	5				4	2				P value summary	ns
					1	1
					3	1
					2	1
						1
						3
						1
						1
						2
Figure 2 B
IscGFPts		IscGFPts>ImpRNAI		esgGFPts		esgGFPts>ImpRNAi		GBE-GFPts		GBEGFPts>ImpRNAi		ImpRNAi/+
-	+DSS	-	+DSS	-	+DSS	-	+DSS	-	+DSS	-	+DSS	-	+DSS			IscGFP DSS vs Isc-GFP/IMPi DSS
6	22	0	1	2	16	3	2	0	44	1	16	3	31			P value	<0.0001
6	34	0	0	1	34	0	0	1	29	3	28	2	16			P value summary	****
4	25	2	2	0	33	1	0	1	27	2	47	0	23
2	35	0	1	2	22	2	1	0	18	3	37	3	20			GBE-GFP DSS vs GBE GFPMPi DSS
0	34	1	0	2	22	0	0	3	34	3	40	0	58			P value	0.3562
0	20	0	0	0	30	1	0	2	22	7	22	3	34			P value summary	ns
2	24	0	0	2	20	1	0	0	24	3	18	2	32
4	22	0	0	1	22	1	2	0	23	3	20	1	23			EsgGFPSS vs EsgGFP/IMPi DSS
2	22	1	2	2	19	1	1	0	33	3	19	1	42			P value	<0.0001
2	19	1	2	2	21	1	1	0	19	1	18	1	18			P value summary	****
0	14	1	0	1	20	3	1	2	21	2	12	1	13
3	10		0	1	16	0	0	1	22	2	11		18
	17		0	1	25	0	0	1	17	1	11		20
	12		1	1	22	0	1	0	23	2	16
	22		1	1			0			2	17
	11			0			0
				0			0
				1			0
							0
Figure 2C
ISC-GFPts>		esgGFPts>
WT	IMP	WT	IMP
11	70	17	35
17	60	5	70													iscGFP control vs IscGFP>UAS-IMP
19	39	4	51													P value	<0.0001
24	95	7	30													P value summary	****
13	70	12	32
27	52	15	47													esgGFPcontrol vs esgGFP>UAS-IMP
12	66	4	58													P value	<0.0001
21	50	11	41													P value summary	****
11	44	14	39
9	39	5	44
6	57	14	35
12	46	7	43
14	37	11	23
	45	8	46
		16

## Sheet: Figure 3
Figure 3 A
esg80ts/+	IMP	Lin28	IMP:Lin28		2 days @ 29C					UAS-IMP vs UAS-IMP.UAS-Lin28
0	3	4	17							P value	<0.0001
0	2	6	42							P value summary	****
0	1	5	23
1	3	4	27
0	1	3	18							UAS-Lin28 vs UAS-IMP.UAS-Lin28
0	0	3	26							P value	<0.0001
0	0	2	40							P value summary	****
0	2	6	33
0	3	4	29							esgGFP vs UAS-Lin28
1	0	5	21							P value	<0.0001
0	3	6								P value summary	****
1	2	2
1		5								esgGFP vs UAS-IMP
2		7								P value	0.0036
		3								P value summary	**
Figure 3B
# Cells/ frame
esgGFPts>											Control vs ImpRNAi
control		ImpRNAi		Lin28RNAi		ImpRNAi + Lin28RNAi					P value	<0.0001
GFP+	Nuclei	GFP+	Nuclei	GFP+	Nuclei	GFP+	Nuclei				P value summary	****
87	195	53	220	60	209	34	215				Control vs Lin28RNAi
73	148	37	133	63	169	62	293				P value	<0.0001
92	225	34	163	43	172	61	266				P value summary	****
124	314	61	226	37	133	54	312				Control vs ImpRNAi+ Lin28RNAi
98	274	57	203	35	141	53	280				P value	<0.0001
113	263	47	179	52	173	21	164				P value summary	****
75	186	62	213			38	209				ImpRNAi vs ImpRNAi+Lin28RNAi
78	168	46	162			56	258				P value	<0.0001
102	182	53	215			45	211				P value summary	****
89	171	41	190			25	184				Lin28RNAi vs ImpRNAi +Lin28RNAi
						26	226				P value	<0.0001
											P value summary	****
Figure 3C
Survival at day:
	egsGFPts>+			egsGFPts>ImpRNAi			egsGFPts>Lin28RNAi			egsGFPts>impRNAi+Lin28RNAi
0	25	25	25	25	25	25	25	25	25	25	25	22
2	25	25	25	25	25	25	25	25	25	25	25	22
4	25	25	25	25	25	25	25	25	25	20	18	20
6	25	25	25	24	25	25	25	25	25	14	7	11
8	25	25	24	24	25	25	25	25	25	6	7	4
10	25	24	24	24	25	25	25	25	25	0	0	0
12	25	24	24	24	25	25	25	25	25
14	23	24	24	24	24	22	25	25	25
16	23	24	23	22	23	22	25	23	25
18	23	23	23	22	22	22	25	23	25
20	23	23	23	22	22	22	25	23	23
22	23	23	23	20	22	22	25	23	23
24	20	21	20	20	22	22	24	23	23
26	15	23	19	15	18	20	24	23	20
28	12	14	11	15	17	12	24	23	20
30	8	9	7	12	12	9	18	20	20
32	6	4	5	12	10	7	18	20	15
34	4	4	3	6	5	4	15	17	15
36	4	2	3	6	3	3	12	9	13
38	1	1	1	3	0	1	6	9	7
40	0	1	1	0	0	0	6	7	7
42		0	0				5	5	6
44							3	1	1
46							0	0	0

## Sheet: Figure 4
Figure 4A
	MARCM19A		FRT19A.IMP7		FRT19A.IMP7.UAS-INR		FRT19A.IMP7>InRActive
days AHS	7	14	7	14	7	14	7	14
	7	25	1	2	7	14	8	14							MARCM19A. 7Days vs MARCM19A.14Days
	5	30	1	1	8	12	3	13							P value	<0.0001
	9	25	1	1	8	20	11	12							P value summary	****
	6	28	1	2	9	6	8	9
	13	18	2	2	4	16	7	16							MARCM19A 7Days vs MARCM19A.IMP7 7Days
	14	19	1	2	12	19	9	12							P value	<0.0001
	12	26	1	2	19	7	7	11							P value summary	****
	7	18	1	1	10	14	15	17
	12	14	1	1	5	19	16	16							MARCM19A.IMP7 7Days vs MARCM19A.IMP7.UAS-InR 7Days
	14	26	1	2	7	15	12	15							P value	<0.0001
	5	18	2	2	9	15	11	15							P value summary	****
	5	14	1	1	8	21	12	12
	7	12	2	4	10	14	8	22							MARCM19A.IMP7 7Days vs MARCM19A.IMP7.UAS-InR Active 7Days
	8	11	2	2	12	18	3	12							P value	<0.0001
	9	22	1	1	7	17	12	18							P value summary	****
	6	21	3	5	9	15		21
	11	18	1	4	8	18		21							MARCM19A.IMP7 14Days vs MARCM19A.IMP7.UAS-InR 14Days
	12	15	2	1	12	16		15							P value	<0.0001
	10		1	1	7	22		16							P value summary	****
	7			1	9	12		25
	11			2	6	11		27							MARCM19A.IMP7 14Days vs MARCM19A.IMP7>UAS-InR active 14Days
	6			2	14	16		23							P value	<0.0001
	5			2		22		20							P value summary	****
				2		17		9
				2		18		18
				1				15
				4				16
				2				18
				2				19
								24
								22
								13
								16
								22
								24
								19
Figure 4B
Relative ΔCT								UAS-IMP vs UAS-IMP.UAS-Lin28
esg80ts	esg>UAS-IMP	esg>UAS-Lin28	esg>UAS-IMP:UAS-Lin28					P value	<0.0001
1.03643	0.631526	0.867493	3.97714					P value summary	****
0.930328	0.620593	0.79758	3.74832
1.03324	0.647907	0.750729	3.80285					UAS-Lin28 vs UAS-IMP.UAS-Lin28
								P value	<0.0001
								P value summary	****
Figure 4C
Relative ΔCT
WT	IMP7/FM7a	Lin27Δ21						WT vs IMP7/FM7a
0.899349	0.614686	0.719809						P Value	0.0005
1.10065	0.545425	0.740252						P Value summary	***
0.899349	0.614686	0.719809
1.10065	0.545425	0.740252						WT vs Lin28
								P Value	0.0036
								P Value summary	**
Figure 4D
RNA IP
Relative ΔCT
0.00604095	0.695412	1.22125						IGG vs IP-IMP
0.00494368	0.651219	1.23832						P Value	<0.0001
0.0395022	0.698261	1.08827						P Value Summary	****
								IGG vs IP-IMP
								P Value	<0.0001
								P Value Summary	****

## Sheet: Figure 5
Figure 5A
	b-gal units		Imp-TAD + DBD vs Imp-TAD+ Lin28-DBD
Imp-TAD + DBD	112.847		P value	<0.0001
	133.681		P value summary	****
	151.042
TAD +Lin28-DBD	138.889		TAD +Lin28-DBD vs Imp-TAD + Lin28-DBD
	105.903		P value	<0.0001
	118.056		P value summary	****
Imp-TAD +Lin28-DBD	1043.4
	1157.99		Lin28-TAD +DBD vs lin28-TAD+ Imp-DBD
	1052.08		P value	<0.0001
Lin28-TAD +DBD	126.736		P value summary	****
	86.8056
	98.9583		TAD+ Imp-DBD vs lin28-TAD +Imp-DBD
TAD+ Imp-DBD	157.986		P value	<0.0001
	133.681		P value summary	****
	112.847
Lin28-TAD + Imp-DBD	1177.08
	1071.18
	1031.25

## Sheet: Figure S1
Figure S1A
# of pH3+ cells / gut
esgGFPts>
control		ImpRNAi		lin28RNAi		ImpRNAi + Lin28RNAi
ctrl	DSS	ctrl	DSS	ctrl	DSS	ctrl	DSS
0	27	0	0	0	3	0	0									esgGFP C vs PQ
0	17	0	2	0	4	0	0									P value	<0.0001
0	23	0	1	1	5	0	0									P value summary	****
1	15	0	1	1	0	0	0
1	28	0	0	0	2	0	0									esgGFP PQ vs IMPRNAi PQ
1	22	0	0	0	0	0	0									P value	<0.0001
2	16	0	0	2	0	0	0									P value summary	****
0	19	0	0	1	0	0	0
0	22	1	0	1	2	0	0									esgGFP PQ vs Lin28RNAi PQ
0	24	0	0	0	2	0	0									P value	<0.0001
0	29	0	0	0	0	1	0									P value summary	****
0	11	0	2	0	4	0	0
0	15	0	0	0	3	0	0									esgGFP PQ vs IMPRNAi;Lin28RNAi
2	26	0	1	0	2	0	0									P value	<0.0001
1		0	2		3	0	0									P value summary	****
2		0			1	1
		0			2
Figure S1B
esgGFPts>+		esgGFPts>IMPRNAi
Ctrl	PQ	Ctrl	PQ		esgGFP Ctrl vs PQ
1	11	1	5		P value	<0.0001
3	8	0	4		P value summary	****
3	16	0	3
0	14	0	0		Ctrl PQ vs IMPRNAi PQ
0	21	0	0		P value	<0.0001
0	15	0	0		P value summary	****
0	12	0	0
0	18	0	0
0	23	0	2
0	14	0	2
0	16	0	1
0	17	0	3
1	21	0	1
0	9	0
0	10	0
0		4
0		0
0		0
7		0
1		2
		6

## Sheet: Figure S2
Figure S2 A
Days	esg			IMPi			IMP			Lin28			Lin28i			IMP;Lin28			IMPi Lin28i
1	20	20	20	20	20	20	20	20	20	20	20	20	20	20	20	20	20	20	20	20	20
2	20	20	20	20	20	20	20	20	20	20	20	20	20	20	20	20	20	20	20	20	20
3	20	20	20	20	20	20	20	20	20	20	20	20	20	20	20	20	20	20	20	20	20
4	20	20	20	18	20	20	19	20	20	20	20	20	19	20	20	16	18	17	19	20	20
5	20	20	20	18	19	19	19	17	18	20	20	18	19	20	20	6	11	10	19	20	17
6	18	18	18	17	18	18	13	17	15	18	20	18	19	20	20	5	7	8	17	19	17
7	13	14	11	13	15	15	9	12	10	13	13	15	18	20	20	2	3	5	16	17	15
8	10	11	5	12	15	15	3	7	6	8	9	11	11	18	15	0	1	2	11	12	12
9	7	6	3	5	8	7	1	0	4	5	5	7	9	14	12		0	0	3	5	7
10	2	3	1	4	7	7	0	0	0	2	1	2	3	6	10				0	4	3
11	0	0	0	3	6	7				1	0	1	3	5	7					2	0
12	0	0	0	1	2	1				0		0	1	1	1					0
13				0	0	0							0	0	1
14
15
Figure S2B
	MARCM19
	Control(FRT19A)		IMP7		IMP7>UAS-Lin28		IMP7>UAS-IMP
days AHS	5	15	5	15	5	15	5	15
	3	15	1	1	2	3	4	7		MARCM19A 5Days vs MARCM19A 15Days
	7	19	2	3	3	3	3	8		P value	<0.0001
	9	21	1	3	1	3	3	7		P value summary	****
	11	23	2	3	2	5	4	9
	5	19	1	2	2	3	6	10		MARCM.IMP7 5Daya vs MARCM. IMP7>UAS-IMP 5Days
	12	18	2	2	2	4	8	11		P value	<0.0001
	10	19	1	2	2	4	5	10		P value summary	****
	7	22	1	1	2	1	5	12
	13	17	1	2	1	3	3	10		MARCM.IMP7 15Days vs MARCM.IMP7>UAS-IMP 15Days
	12	25	1	2	2	2	5	9		P value	<0.0001
	11	23	1	3	2	3	6	8		P value summary	****
	10	22	1	2	3	1	7	9
	7	21	1	1	1	1	4	7		MARCM.IMP7 15Days vs MARCM.IMP7>UAS-Lin28 15Days
	7	17	1	2	1	1	5	8		P value	0.0011
	9	16	1	2	1	3	3	8		P value summary	**
	6	18	1	3	1	2	5	9
	7	20	1	1	1	4	6	7		MARCM19A.IMP7 5Days vs MARCM19A.IMP7>UAS-Lin28 5Days
	4		1	1	2	3	7	12		P value	0.0027
	15		1	1	4	4	6	15		P value summary	*
	12		1	1	1	3	7	12
	11		1	1	1		6	10
	10		2	1	3		6
	12		3	2	1		5
	12		3	2	1		6
	9		1	1	1		5
	14		1		1		4
			1		1		7
			1		1		6
			1		1		7
			1		1		6
			1		1		8
			1		2		6
			1		2
			1		2
			1		2
			1
			1
			1
			1
			1
			1
			1
			2
			1
			1
			1
			1
			4
			1
			2
			1
			1
			1
			1
			1
			1
			1
			1
			1
			1
			1
			1
			1
	MARCM82B
	FRT 82B		Lin28D1		Lin28D1>UAS-IMP		Lin28D1>UAS-Lin28
days AHS	5	15	5	15	5	15	5	15		MARCM82B 5Days vs MARCM82B 15Days
	9	17	2	3	3	4	5	12		P value	<0.0001
	10	17	1	4	2	3	7	7		P value summary	****
	7	12	1	1	1	2	6	6
	6	17	2	2	2	4	5	7		MARCM82B.Lin28D1 vs MARCM.Lin28D1>UAS-IMP 5Days
	8	18	2	3	2	3	5	8		P value	0.0003
	7	21	1	4	2	4	7	9		P value summary	***
	9	22	1	3	1	5	6	11
	7	23	1	2	2	4	8	10		MARCM82B.Lin28D1 15Days vs MARCM82B.Lin28D1>UAS-IMP 15Days
	7	20	1	1	2	3	7	5		P value	0.3244
	9	20	1	3	3	5	5	11		P value summary	ns
	12	21	3	3	4	4	4	2
	7	19	1	2	3	4	4	13		MARCM82B.Lin28D1 5Days vs MARCM.Lin28D1>UAS-Lin28 5Days
	9	22	4	4	2	4	3	12		P value	<0.0001
	7	21	3	2	1	5	5	11		P value summary	****
	7	22	2	3	1	3	7	7
	8	20	3	3	4	4	3	8		MARCM.Lin28D1 15Days vs MARCM82B.Lin28D1>UAS-Lin28 15Days
	9	19	3	4	4	4	7	10		P value	<0.0001
	12	13	1	2	4	3	3	9		P value summary	****
	11	15	1	3	4	3	2	6
	8	17	1	2	2	3	2
	10	13	1	1	2	3	3
	8	13	1	1	2	3	7
	9	12	1	2	2	2	5
	8		1	4	2	1	4
	9		1	2	2	1	3
	11		1	3	2	1	4
	10		2	2	2	1	7
	8		3	2	3	1	7
	12		1		4	1	5
	11		3			1	5
	11		2			1	3
	6		1			1	4
	7		1
	6		1
			1
			1
			1
			2
			3
			3
			3
			3
			1
			1
			1
			1
			1
			1
			1
			1
			1
			1
			3

## Sheet: Figure S4
Figure S4
		esgGFPts>
Relative		Ctrl	UAS-Imp	UAS-Lin28
expression
		-9.538	28.2397	23.5047
		1.526	18.0667	11.4667
		-12.534	25.3257	16.0177
		-6.792	11.2907	21.7277
		-3.721	12.4607	11.2227
		-10.062	29.7117	17.1547
		2.2	7.28067	35.0007
		-3.376	52.8097	18.8567
		0.458	25.6847	22.6837
		-1.056	21.0427	15.0137
		-17.054	31.8607	21.9647
		-7.922	22.6437	22.9287
		-1.335	24.9737	8.28367
		-2.265	19.7427	36.0077
		-2	18.0607	12.8877
		0.616	9.98767	21.3997
		6.986	36.0687	12.4403
		-6.432	13.4957	-8.22667
		-2.903	47.9417	-5.29967
		-4.063	25.8367	9.94633
		-1.825	2.47167	6.46233
		-6.06	7.62867	11.7993
		2.841	-12.8433	7.37133
		-10.143	26.7887	28.8873
		-0.378	12.2437	3.79133
		-6.321	4.69467	17.0743
		-0.334	4.91267	18.0613
		-2.508	3.02167	11.0883
		8.475	15.4097	-19.6817
		6.187	19.0977	2.70033
		2.711	21.6267	-6.65267
		6.023	4.29167	4.95133
		23.896	18.4727	6.73933
		2.234	12.9237	15.3083
		6.45	-1.66633	1.08733
		0.995	21.8577	31.6523
		3.777	10.8097	16.8923
		-4.244	24.0927	12.0203
		-16.589	-4.57433	27.8323
		-15.865	22.1937	32.7863
		-11.632	30.0717	14.5163
		-1.108	33.5127
		5.007	10.6567
		-10.609	36.5767
		-6.82	43.5777
		-19.386	14.4037
		-9.974	-5.38533
		-1.067	21.2277
		-12.414	21.3977
		-12.363	37.4257
		-21.449	33.2187
		-1.443	24.7417
		-9.233	49.0037
		2.923	67.4677
		-0.077	26.2667
		6.937	19.6787
		14.313	16.8627
		-7.771	13.6627
		3.515	42.5617
		6.854	40.6157
		7.567	48.0997
		15.643	30.5977
		1.282	18.3467
		2.95	40.8637
		-3.88	46.7007
			39.5247
			35.5617
			38.2997
			46.7527
